# Supplementary material for: Trans-Cinnamaldehyde Eluting Porous Silicon Microparticles Mitigate Cariogenic Biofilms
Source: Pharmaceutics. 2022 Jul 7;14(7):1428. doi: 10.3390/pharmaceutics14071428 (PMC9322055; doi:10.3390/pharmaceutics14071428)
Supplement: Supplementary file 1 [file pharmaceutics-14-01428-s001.zip]

Archive with 1 entries (1 files):
- pharmaceutics-1781839-supplementary.pdf
